# Supplementary material for: A Comparative Study on Patient Safety Awareness Between Medical School Freshmen and Age-Matched Individuals
Source: Healthcare (Basel). 2024 Nov 14;12(22):2270. doi: 10.3390/healthcare12222270 (PMC11593893; doi:10.3390/healthcare12222270)
Supplement: Supplementary file 1 [file healthcare-12-02270-s001.zip]

Archive with 3 entries (3 files):
- 20241105 Table S1_round2.pdf
- 20241105 Table S2_round2.pdf
- 20241105 Table S3_round2.pdf
